# Supplementary material for: The influence of human population movement on mass drug administration for neglected tropical diseases: a scoping review
Source: Infect Dis Poverty. 2026 Apr 7;15:40. doi: 10.1186/s40249-026-01433-w (PMC13054986; doi:10.1186/s40249-026-01433-w)
Supplement: Supplementary file 3 — Supplementary Material 3. [file 40249_2026_1433_MOESM3_ESM.xlsx]

## Sheet: Sheet1
Study ID / Covidence #	Citation (authors, year)	Title	Reviewer Name	Full citation	Publication type	Study objectives	Study design	Start date	End date	Country	Region/Location in Africa	Language of publication	Language of data collection	Length of interviews	Description of interviewers or other data collectors	Population studied	Profile of migrants/mobile populations	Type of mobility	Mobility drivers (factors)	Sex and age range of participants	Inclusion criteria/ Exclusion criteria	Target disease(s)	Drugs used	Frequency and duration of MDA	Delivery approach	Timing and alignment with migration patterns	Type of intervention	Community engagement strategies	Degree of health sector involvement	MDA coverage (overall)	MDA coverage (mobile populations)	Adherence/compliance rates	Effectiveness indicators	Comparative results (mobile vs non-mobile populations)	Barriers to coverage among mobile populations	Facilitators of MDA/coverage	Impact of mobility on MDA timing and success	Focus on vulnerable subgroups	Ethical considerations reported	Health workers’ perspectives included (and how)	Data disaggregation by mobility status	Sampling strategy	Sample size	Recruitment or interview method	Data analysis methods	Study limitations	Source of funding	Remarks
